# Supplementary material for: Changes in Corneal Densitometry and Relationship to Corneal Topographical Parameters in Accelerated Corneal Crosslinking for the Treatment of Keratoconus
Source: J Clin Med. 2026 Apr 20;15(8):3137. doi: 10.3390/jcm15083137 (PMC13118013; doi:10.3390/jcm15083137)
Supplement: Supplementary file 1 [file jcm-15-03137-s001.zip]

Archive with 1 entries (1 files):
- jcm-4180805-supplementary.pdf
